# Supplementary material for: Chimeric Antigen Receptor T Cells in Glioblastoma—Current Concepts and Promising Future
Source: Cells. 2023 Jul 3;12(13):1770. doi: 10.3390/cells12131770 (PMC10340625; doi:10.3390/cells12131770)
Supplement: Supplementary file 1 [file cells-12-01770-s001.zip]

Archive with 1 entries (1 files):
- cells-2426275-supplementary.pdf
